# Supplementary material for: Juvenile idiopathic scoliosis treated with posterior arthrodesis and segmental pedicle screw instrumentation before the age of 9 years: a 5-year follow-up
Source: Scoliosis. 2009 Jan 6;4:1. doi: 10.1186/1748-7161-4-1 (PMC2633314; doi:10.1186/1748-7161-4-1)
Supplement: Additional File 6 — 3-D measurement results of patient 7 with unsatisfactory result. The data provided represent the 3-D measurement results of patient 7. [file 1748-7161-4-1-S6.xls]

## Sheet: Sayfa1
vertebrae	preop x	early postop x	latest postop x	preop y	early postop y	latest postop y	preop z	early postop z	latest postop z
T1	37.6	33.1	37.6	0.3	-0.93	0.2	0.7	1.5	-0.1
T2	31.1	26.3	31.17	0.6	-0.08	0.2	1.5	-1.09	-0.2
T3	24.8	18.8	24.8	-9.16	-1.5	0.4	-1.1	-0.76	-0.3
T4	20.4	8.7	20.5	-15.8	-4.2	-2.2	-3.2	-1.27	-0.7
T5	16.1	5.8	13.32	-14.37	1.2	-1.3	-7.3	-2.26	-1.6
T6	21.28	8.85	12.8	-9.51	-2.23	-3.9	-9.17	-3.87	-2.54
T7	14.93	13.4	14.47	-8.62	2.85	-3.36	-12.78	-4.66	-5.18
T8	22.6	10.2	22.13	0.07	4.81	-0.02	-8.77	-3.54	-3.17
T9	19.93	10.8	14.97	2.21	6.09	1.02	-9.53	-2.96	-2.16
T10	25.8	8.45	17.28	10.7	0.94	2.7	-7.37	-2.23	-1.89
T11	28.4	4.09	6.9	13.19	-1.69	0.29	-3.48	-0.88	-0.7
T12	27.1	5.57	14.6	14.2	-5	-1.62	6.13	-1.06	3.1
L1	18.1	4.18	13.2	12.58	1.95	-1.57	8.37	6.08	3.96
L2	19.1	-3.2	8.69	5.04	-2.03	-1.08	11.76	7.19	8.03
L3	20.5	-6.1	9.92	-5.5	-5.62	-12.94	5.43	3.24	4
L4	16.12	-12.6	-3.49	-26.71	-5.34	-29.4	0.14	3.92	2.13
L5	-5.27	-20.89	-6.46	-23.26	-7	-26.28	1.18	2.68	2.1
Table 6. Three dimensional measurements of patient no 7 in terms of sagittal tilt(X), coronal tilt(Y) and rotation(Z).
	A significant increase of vertebral tilt was seen in distal unfused segments (L3, L4 and L5).
	End vert:
	Apical vertebra	bold
	Stable vertebra	L5
